# Supplementary material for: Hydrological control of river and seawater lithium isotopes
Source: Nat Commun. 2022 Jun 10;13:3359. doi: 10.1038/s41467-022-31076-y (PMC9187753; doi:10.1038/s41467-022-31076-y)
Supplement: Supplementary file 4 — Supplementary Data 1 [file 41467_2022_31076_MOESM4_ESM.xlsx]

## Sheet: Data 1a. Seasonal Li isotopes
Supplementary Data 1a: Seasonal Lithium isotopes and water discharge from the Arctic to the equator.
River	Sample	Date	Discharge	Li	δ7Li	2SD	References	87Sr/86Sr	References
		(yyyy/mm/dd)	(m3/s)	(μg/L)	(‰)	(‰)
Time-series sampling (weekly or monthly)
Yenisei River	YR2015-004	2015-04-20	9283	2.2	23.5	0.3	Hindshaw et al., 2019
Yenisei River	YR2015-009	2015-05-07	19702	2.1	24.1	0.9	Hindshaw et al., 2019
Yenisei River	YR2015-010	2015-05-11	38100	1.8	23.4	0.1	Hindshaw et al., 2019
Yenisei River	YR2015-013	2015-05-15	69300	1.9	-	-	Hindshaw et al., 2019
Yenisei River	YR2015-014	2015-05-22	114000	0.9	22.8	0.3	Hindshaw et al., 2019
Yenisei River	YR2015-017	2015-05-26	105000	0.5	20.5	0.2	Hindshaw et al., 2019
Yenisei River	YR2015-026	2015-06-05	92800	0.4	20.3	0.3	Hindshaw et al., 2019
Yenisei River	YR2015-032	2015-06-18	53200	0.7	21	0.3	Hindshaw et al., 2019
Yenisei River	YR2015-036	2015-06-29	21430	1.1	22.7	0.2	Hindshaw et al., 2019
Yenisei River	YR2015-048	2015-11-21	9740	1.8	24	0.2	Hindshaw et al., 2019
Strengbach catchment	RS	2004-09-28	5.56a	0.527516	16.9	0.5	Lemarchand et al., 2010
Strengbach catchment	RS	2004-11-02	59.3a	0.55528	13.2	0.5	Lemarchand et al., 2010
Strengbach catchment	RS	2005-03-29	48.7a	0.603867	13.8	0.5	Lemarchand et al., 2010
Strengbach catchment	RS	2005-05-03	22.7a	0.562221	14.8	0.5	Lemarchand et al., 2010
Strengbach catchment	RS	2005-07-11	3.85a	0.576103	16.8	0.5	Lemarchand et al., 2010
Strengbach catchment	RS	2006-04-03	120a	0.728805	12.4	0.5	Lemarchand et al., 2010
Strengbach catchment	RS	2006-05-22	10.7a	0.617749	16.8	1.3	Lemarchand et al., 2010
Yellow River	LM13-1	2013-01-05	588.3	27.4169	18.9	0.1	Gou et al., 2019
Yellow River	LM13-2	2013-01-12	456.4	28.8052	18.3	0.3	Gou et al., 2019
Yellow River	LM13-3	2013-01-19	468	23.1829	19.4	0.2	Gou et al., 2019
Yellow River	LM13-4	2013-01-26	474.8	22.8359	20.1	0	Gou et al., 2019
Yellow River	LM13-5	2013-02-02	527.7	20.9618	19.3	0.3	Gou et al., 2019
Yellow River	LM13-6	2013-02-09	518.8	20.0595	19.2	0.3	Gou et al., 2019
Yellow River	LM13-7	2013-02-16	609.1	18.6019	18.9	0.4	Gou et al., 2019
Yellow River	LM13-8	2013-02-23	560.4	18.5325	18.8	0.5	Gou et al., 2019
Yellow River	LM13-9	2013-03-02	832	17.3525	18.9	0.1	Gou et al., 2019
Yellow River	LM13-10	2013-03-10	854.5	16.7278	19.1	0.2	Gou et al., 2019
Yellow River	LM13-11	2013-03-16	1110.1	16.7278	18.8	0.3	Gou et al., 2019
Yellow River	LM13-12	2013-03-23	1513.6	15.409	20.5	0.4	Gou et al., 2019
Yellow River	LM13-13	2013-03-30	402.9	19.7124	19.8	0.2	Gou et al., 2019
Yellow River	LM13-14	2013-04-06	845.9	19.9901	19.4	0.1	Gou et al., 2019
Yellow River	LM13-15	2013-04-13	647.8	17.9772	18.5	0.2	Gou et al., 2019
Yellow River	LM13-16	2013-04-20	680.1	16.7972	19.2	0.3	Gou et al., 2019
Yellow River	LM13-17	2013-04-27	338.3	18.6713	19.4	0.3	Gou et al., 2019
Yellow River	LM13-18	2013-05-04	284.1	19.3654	19.1	0.1	Gou et al., 2019
Yellow River	LM13-19	2013-05-11	318.7	19.7124	19	0.2	Gou et al., 2019
Yellow River	LM13-20	2013-05-18	167.3	24.71	18.4	0.4	Gou et al., 2019
Yellow River	LM13-21	2013-05-25	179.2	17.2831	17.5	0.6	Gou et al., 2019
Yellow River	LM13-22	2013-06-01	225	20.2677	17.3	0.3	Gou et al., 2019
Yellow River	LM13-23	2013-06-08	971.8	17.3525	16.9	0.3	Gou et al., 2019
Yellow River	LM13-24	2013-06-15	687.1	16.7278	17.3	0.8	Gou et al., 2019
Yellow River	LM13-25	2013-06-22	773.6	17.4219	17	0.5	Gou et al., 2019
Yellow River	LM13-26	2013-06-29	493.2	16.3808	17	0.4	Gou et al., 2019
Yellow River	LM13-27	2013-07-02	1276.3	18.9489	17.9	0.2	Gou et al., 2019
Yellow River	LM13-28	2013-07-08	589.6	19.7124	17.4	0.5	Gou et al., 2019
Yellow River	LM13-29	2013-07-12	1353.8	20.6842	18.4	0.5	Gou et al., 2019
Yellow River	LM13-30	2013-07-18	1350.9	20.1983	18.2	0.4	Gou et al., 2019
Yellow River	LM13-31	2013-07-22	2400.5	17.8384	18.8	0.4	Gou et al., 2019
Yellow River	LM13-32	2013-07-23	2207.6	18.8795	18.5	0.2	Gou et al., 2019
Yellow River	LM13-33	2013-07-24	1452.5	18.2548	18.7	0.2	Gou et al., 2019
Yellow River	LM13-34	2013-07-25	2255.6	22.4194	20	0.2	Gou et al., 2019
Yellow River	LM13-35	2013-07-31	990.3	20.1289	18.8	0.1	Gou et al., 2019
Yellow River	LM13-36	2013-08-07	1370	19.296	18.4	0.4	Gou et al., 2019
Yellow River	LM13-37	2013-08-12	1634.2	20.4065	18.8	0.1	Gou et al., 2019
Yellow River	LM13-38	2013-08-18	1106.8	19.296	18.5	0.3	Gou et al., 2019
Yellow River	LM13-39	2013-08-23	1093.3	18.6713	17.9	0.1	Gou et al., 2019
Yellow River	LM13-40	2013-08-30	1205.7	18.7407	18.6	0.3	Gou et al., 2019
Yellow River	LM13-41	2013-09-04	1392.3	18.6713	18.1	0.1	Gou et al., 2019
Yellow River	LM13-42	2013-09-10	1238.6	18.2548	18.5	0.2	Gou et al., 2019
Yellow River	LM13-43	2013-09-11	1745	18.116	18.9	0.3	Gou et al., 2019
Yellow River	LM13-44	2013-09-16	1715.6	17.8384	18.6	0.1	Gou et al., 2019
Yellow River	LM13-45	2013-09-18	1213	17.5607	18.4	0.2	Gou et al., 2019
Yellow River	LM13-46	2013-09-19	1723.3	15.6867	18.9	0.3	Gou et al., 2019
Yellow River	LM13-47	2013-09-26	1211	16.7278	19.8	0.2	Gou et al., 2019
Yellow River	LM13-48	2013-10-02	901.3	17.5607	19.4	0.2	Gou et al., 2019
Yellow River	LM13-49	2013-10-09	797.3	18.4631	20.1	0.1	Gou et al., 2019
Yellow River	LM13-50	2013-10-16	789.6	17.2831	18.9	0.3	Gou et al., 2019
Yellow River	LM13-51	2013-10-23	310.9	16.1031	20.1	0.1	Gou et al., 2019
Yellow River	LM13-52	2013-10-30	604.7	16.936	19.7	0.1	Gou et al., 2019
Yellow River	LM13-53	2013-11-06	312.2	20.9618	19	0.1	Gou et al., 2019
Yellow River	LM13-54	2013-11-13	219.8	22.2112	20.1	0.2	Gou et al., 2019
Yellow River	LM13-55	2013-11-20	205.4	20.8924	18.6	0.1	Gou et al., 2019
Yellow River	LM13-56	2013-11-27	573.4	19.296	20.6	0.3	Gou et al., 2019
Yellow River	LM13-57	2013-12-04	1113.9	17.6301	21	0.3	Gou et al., 2019
Yellow River	LM13-58	2013-12-11	712.1	30.6098	17.5	0.1	Gou et al., 2019
Yellow River	LM13-59	2013-12-18	626.7	21.2395	21.5	0.1	Gou et al., 2019
Yellow River	LM13-60	2013-12-25	398.7	21.7253	21.2	0.2	Gou et al., 2019
Buha River, Northeastern Tibetan Plateau	BH07-01	2007-01-01	2.18857	22.92	18.25	Long-term external precision < ± 0.9 ‰	This study	0.710957	Jin et al., 2011
Buha River, Northeastern Tibetan Plateau	BH07-02	2007-01-07	2.07	24.06	18.08	Long-term external precision < ± 0.9 ‰	This study	0.710941	Jin et al., 2011
Buha River, Northeastern Tibetan Plateau	BH07-03	2007-01-14	1.89857	21.79	22.33	Long-term external precision < ± 0.9 ‰	This study	0.710952	Jin et al., 2011
Buha River, Northeastern Tibetan Plateau	BH07-04	2007-01-21	1.79	22.78	18.9	Long-term external precision < ± 0.9 ‰	This study	0.710971	Jin et al., 2011
Buha River, Northeastern Tibetan Plateau	BH07-05	2007-01-28	1.77	22.21	18.24	Long-term external precision < ± 0.9 ‰	This study	0.710999	Jin et al., 2011
Buha River, Northeastern Tibetan Plateau	BH07-06	2007-02-04	1.79571	22.05	20.54	Long-term external precision < ± 0.9 ‰	This study	0.710917	Jin et al., 2011
Buha River, Northeastern Tibetan Plateau	BH07-07	2007-02-11	1.66571	22.46	18.86	Long-term external precision < ± 0.9 ‰	This study	0.710914	Jin et al., 2011
Buha River, Northeastern Tibetan Plateau	BH07-08	2007-02-18	1.66286	22.48	18.24	Long-term external precision < ± 0.9 ‰	This study	0.710942	Jin et al., 2011
Buha River, Northeastern Tibetan Plateau	BH07-09	2007-02-25	1.64714	27.54	21.79	Long-term external precision < ± 0.9 ‰	This study	0.710874	Jin et al., 2011
Buha River, Northeastern Tibetan Plateau	BH07-10	2007-03-04	1.58857	28.13	22.41	Long-term external precision < ± 0.9 ‰	This study	0.710854	Jin et al., 2011
Buha River, Northeastern Tibetan Plateau	BH07-11	2007-03-11	1.69714	25.99	19.3	Long-term external precision < ± 0.9 ‰	This study	0.710948	Jin et al., 2011
Buha River, Northeastern Tibetan Plateau	BH07-12	2007-03-18	1.59714	26.38	20.78	Long-term external precision < ± 0.9 ‰	This study	0.710956	Jin et al., 2011
Buha River, Northeastern Tibetan Plateau	BH07-13	2007-03-25	1.61857	21.02	19.13	Long-term external precision < ± 0.9 ‰	This study	0.710939	Jin et al., 2011
Buha River, Northeastern Tibetan Plateau	BH07-14	2007-04-01	1.91857	24.25	21.24	Long-term external precision < ± 0.9 ‰	This study	0.711053	Jin et al., 2011
Buha River, Northeastern Tibetan Plateau	BH07-15	2007-04-08	2.25429	24.62	-	Long-term external precision < ± 0.9 ‰	This study	0.71106	Jin et al., 2011
Buha River, Northeastern Tibetan Plateau	BH07-16	2007-04-15	2.11857	23.59	19.64	Long-term external precision < ± 0.9 ‰	This study	0.711056	Jin et al., 2011
Buha River, Northeastern Tibetan Plateau	BH07-17	2007-04-22	3.80143	25.08	22.2	Long-term external precision < ± 0.9 ‰	This study	0.711059	Jin et al., 2011
Buha River, Northeastern Tibetan Plateau	BH07-18	2007-04-29	5.41714	24.85	18.26	Long-term external precision < ± 0.9 ‰	This study	0.71107	Jin et al., 2011
Buha River, Northeastern Tibetan Plateau	BH07-19	2007-05-06	4.99286	23.96	20.88	Long-term external precision < ± 0.9 ‰	This study	0.711065	Jin et al., 2011
Buha River, Northeastern Tibetan Plateau	BH07-20	2007-05-13	8.80714	23.88	20.53	Long-term external precision < ± 0.9 ‰	This study	0.711076	Jin et al., 2011
Buha River, Northeastern Tibetan Plateau	BH07-21	2007-05-20	4.90857	23.04	20.15	Long-term external precision < ± 0.9 ‰	This study	0.711059	Jin et al., 2011
Buha River, Northeastern Tibetan Plateau	BH07-22	2007-05-27	3.46714	21.78	17.49	Long-term external precision < ± 0.9 ‰	This study	0.711075	Jin et al., 2011
Buha River, Northeastern Tibetan Plateau	BH07-23	2007-06-03	2.78571	21.31	21.35	Long-term external precision < ± 0.9 ‰	This study	0.711004	Jin et al., 2011
Buha River, Northeastern Tibetan Plateau	BH07-24	2007-06-10	2.31143	16.4	16.75	Long-term external precision < ± 0.9 ‰	This study	0.710972	Jin et al., 2011
Buha River, Northeastern Tibetan Plateau	BH07-25	2007-06-17	4.67286	22.92	16.31	Long-term external precision < ± 0.9 ‰	This study	0.710782	Jin et al., 2011
Buha River, Northeastern Tibetan Plateau	BH07-26	2007-06-24	62.2143	24.06	15.52	Long-term external precision < ± 0.9 ‰	This study	0.71076	Jin et al., 2011
Buha River, Northeastern Tibetan Plateau	BH07-27	2007-07-01	52.7857	15.95	17.15	Long-term external precision < ± 0.9 ‰	This study	0.710645	Jin et al., 2011
Buha River, Northeastern Tibetan Plateau	BH07-28	2007-07-08	70.3	15.3	13.05	Long-term external precision < ± 0.9 ‰	This study	0.710862	Jin et al., 2011
Buha River, Northeastern Tibetan Plateau	BH07-29	2007-07-15	43.3143	13.32	-	Long-term external precision < ± 0.9 ‰	This study	0.710684	Jin et al., 2011
Buha River, Northeastern Tibetan Plateau	BH07-30	2007-07-22	104.429	16.49	17.42	Long-term external precision < ± 0.9 ‰	This study	0.711169	Jin et al., 2011
Buha River, Northeastern Tibetan Plateau	BH07-31	2007-07-29	66.9	12.68	15.46	Long-term external precision < ± 0.9 ‰	This study	0.711178	Jin et al., 2011
Buha River, Northeastern Tibetan Plateau	BH07-32	2007-08-05	40.3714	23.53	12.66	Long-term external precision < ± 0.9 ‰	This study	0.711064	Jin et al., 2011
Buha River, Northeastern Tibetan Plateau	BH07-33	2007-08-12	50.0286	27.1	15.55	Long-term external precision < ± 0.9 ‰	This study	0.711057	Jin et al., 2011
Buha River, Northeastern Tibetan Plateau	BH07-34	2007-08-19	42.6714	27.35	16.42	Long-term external precision < ± 0.9 ‰	This study	0.711081	Jin et al., 2011
Buha River, Northeastern Tibetan Plateau	BH07-35	2007-08-26	107.757	27.08	15.18	Long-term external precision < ± 0.9 ‰	This study	0.711082	Jin et al., 2011
Buha River, Northeastern Tibetan Plateau	BH07-36	2007-09-02	152.286	24.59	18.41	Long-term external precision < ± 0.9 ‰	This study	0.710962	Jin et al., 2011
Buha River, Northeastern Tibetan Plateau	BH07-37	2007-09-09	116.843	25.2	17.39	Long-term external precision < ± 0.9 ‰	This study	0.711082	Jin et al., 2011
Buha River, Northeastern Tibetan Plateau	BH07-38	2007-09-16	157.143	24.35	12	Long-term external precision < ± 0.9 ‰	This study	0.711071	Jin et al., 2011
Buha River, Northeastern Tibetan Plateau	BH07-39	2007-09-23	92.7	25.17	17.15	Long-term external precision < ± 0.9 ‰	This study	0.711069	Jin et al., 2011
Buha River, Northeastern Tibetan Plateau	BH07-40	2007-09-30	91.8429	24.08	16.26	Long-term external precision < ± 0.9 ‰	This study	0.710919	Jin et al., 2011
Buha River, Northeastern Tibetan Plateau	BH07-41	2007-10-07	89.2143	25.06	16.11	Long-term external precision < ± 0.9 ‰	This study	0.710944	Jin et al., 2011
Buha River, Northeastern Tibetan Plateau	BH07-42	2007-10-14	78.6571	24.19	14.53	Long-term external precision < ± 0.9 ‰	This study	0.71097	Jin et al., 2011
Buha River, Northeastern Tibetan Plateau	BH07-43	2007-10-21	55.4714	24.7	16.1	Long-term external precision < ± 0.9 ‰	This study	0.710967	Jin et al., 2011
Buha River, Northeastern Tibetan Plateau	BH07-44	2007-10-28	39.3857	23.59	19.16	Long-term external precision < ± 0.9 ‰	This study	0.710945	Jin et al., 2011
Buha River, Northeastern Tibetan Plateau	BH07-45	2007-11-04	22.2714	24.58	20.2	Long-term external precision < ± 0.9 ‰	This study	0.710954	Jin et al., 2011
Buha River, Northeastern Tibetan Plateau	BH07-46	2007-11-11	16.5571	25.48	22.3444	Long-term external precision < ± 0.9 ‰	This study	0.710982	Jin et al., 2011
Buha River, Northeastern Tibetan Plateau	BH07-47	2007-11-18	14.2286	24.28	19.6722	Long-term external precision < ± 0.9 ‰	This study	0.710929	Jin et al., 2011
Buha River, Northeastern Tibetan Plateau	BH07-48	2007-11-25	8.72429	24.58	17.0533	Long-term external precision < ± 0.9 ‰	This study	0.710962	Jin et al., 2011
Buha River, Northeastern Tibetan Plateau	BH07-49	2007-12-02	4.54429	23.31	19.5752	Long-term external precision < ± 0.9 ‰	This study	0.710981	Jin et al., 2011
Buha River, Northeastern Tibetan Plateau	BH07-50	2007-12-09	3.59	22.7	21.3378	Long-term external precision < ± 0.9 ‰	This study	0.71101	Jin et al., 2011
Buha River, Northeastern Tibetan Plateau	BH07-51	2007-12-16	3.16286	22.88	20.3572	Long-term external precision < ± 0.9 ‰	This study	0.711043	Jin et al., 2011
Buha River, Northeastern Tibetan Plateau	BH07-52	2007-12-23	3.14714	22.99	19.7888	Long-term external precision < ± 0.9 ‰	This study	0.710993	Jin et al., 2011
Buha River, Northeastern Tibetan Plateau	BH07-53	2007-12-30	2.74143	22.6	20.7137	Long-term external precision < ± 0.9 ‰	This study	0.711029	Jin et al., 2011
Shaliu River, Northeastern Tibetan Plateau	HB09-01	2009-01-04	0.913	11.2972	25.435	0.015	This study	0.712088	This study
Shaliu River, Northeastern Tibetan Plateau	HB09-02	2009-01-11	0.778429	10.483	-	-	This study	0.711721	This study
Shaliu River, Northeastern Tibetan Plateau	HB09-03	2009-01-18	0.322286	11.2849	24.72	0.12	This study	0.71177	This study
Shaliu River, Northeastern Tibetan Plateau	HB09-04	2009-01-25	0.163	11.2144	23.45	0.17	This study	0.711746	This study
Shaliu River, Northeastern Tibetan Plateau	HB09-05	2009-02-01	0.146571	11.1131	23	0.19	This study	0.711698	This study
Shaliu River, Northeastern Tibetan Plateau	HB09-06	2009-02-08	0.106286	13.1197	-	-	This study	0.712175	This study
Shaliu River, Northeastern Tibetan Plateau	HB09-07	2009-02-15	0.120571	8.55555	23.76	0.27	This study	0.712064	This study
Shaliu River, Northeastern Tibetan Plateau	HB09-08	2009-02-22	0.116143	11.7877	22.29	0.18	This study	0.711984	This study
Shaliu River, Northeastern Tibetan Plateau	HB09-09	2009-03-01	0.187857	12.5847	22.46	0.45	This study	0.71193	This study
Shaliu River, Northeastern Tibetan Plateau	HB09-10	2009-03-08	0.210571	7.35093	23.56	0.14	This study	0.712055	This study
Shaliu River, Northeastern Tibetan Plateau	HB09-11	2009-03-15	0.254	9.81185	-	-	This study	0.711983	This study
Shaliu River, Northeastern Tibetan Plateau	HB09-12	2009-03-22	0.294286	9.84589	23.61	0.21	This study	0.712406	This study
Shaliu River, Northeastern Tibetan Plateau	HB09-13	2009-03-29	1.743	6.95121	-	-	This study	0.712101	This study
Shaliu River, Northeastern Tibetan Plateau	HB09-14	2009-04-05	2.37714	7.15445	-	-	This study	0.712078	This study
Shaliu River, Northeastern Tibetan Plateau	HB09-15	2009-04-12	4.40143	6.76117	-	-	This study	0.711944	This study
Shaliu River, Northeastern Tibetan Plateau	HB09-16	2009-04-19	4.49143	4.51031	22.12	0.255	This study	0.712249	This study
Shaliu River, Northeastern Tibetan Plateau	HB09-17	2009-04-26	3.92571	5.05738	-	-	This study	0.712291	This study
Shaliu River, Northeastern Tibetan Plateau	HB09-18	2009-05-03	2.94714	5.37264	-	-	This study	0.712314	This study
Shaliu River, Northeastern Tibetan Plateau	HB09-19	2009-05-10	3.29	5.19359	21.34	0.3	This study	0.712254	This study
Shaliu River, Northeastern Tibetan Plateau	HB09-20	2009-05-17	2.87143	4.25987	-	-	This study	0.712442	This study
Shaliu River, Northeastern Tibetan Plateau	HB09-21	2009-05-24	2.38857	4.35215	-	-	This study	0.712507	This study
Shaliu River, Northeastern Tibetan Plateau	HB09-22	2009-05-31	8.75571	4.12695	-	-	This study	0.712437	This study
Shaliu River, Northeastern Tibetan Plateau	HB09-23	2009-06-07	4.33857	4.09949	-	-	This study	0.712392	This study
Shaliu River, Northeastern Tibetan Plateau	HB09-24	2009-06-14	6.35429	4.19065	-	-	This study	0.712443	This study
Shaliu River, Northeastern Tibetan Plateau	HB09-25	2009-06-21	19.3486	4.18516	-	-	This study	0.712425	This study
Shaliu River, Northeastern Tibetan Plateau	HB09-26	2009-06-28	27.8714	4.0149	-	-	This study	0.712423	This study
Shaliu River, Northeastern Tibetan Plateau	HB09-27	2009-07-05	26.4143	4.05773	-	-	This study	0.712386	This study
Shaliu River, Northeastern Tibetan Plateau	HB09-28	2009-07-12	44.6429	4.07202	-	-	This study	0.712387	This study
Shaliu River, Northeastern Tibetan Plateau	HB09-29	2009-07-19	53.4143	3.39426	-	-	This study	0.712418	This study
Shaliu River, Northeastern Tibetan Plateau	HB09-30	2009-07-26	39.1286	4.68829	17.5458	0.03	This study	0.712388	This study
Shaliu River, Northeastern Tibetan Plateau	HB09-31	2009-08-02	30.5	4.65534	-	-	This study	0.71242	This study
Shaliu River, Northeastern Tibetan Plateau	HB09-32	2009-08-09	39.1714	4.8168	-	-	This study	0.712347	This study
Shaliu River, Northeastern Tibetan Plateau	HB09-33	2009-08-16	20.1143	4.77616	-	-	This study	0.712361	This study
Shaliu River, Northeastern Tibetan Plateau	HB09-34	2009-08-23	27.67	1.45215	16.97	0	This study	0.712212	This study
Shaliu River, Northeastern Tibetan Plateau	HB09-35	2009-08-30	35.3429	4.89479	-	-	This study	0.712383	This study
Shaliu River, Northeastern Tibetan Plateau	HB09-36	2009-09-06	25.7143	5.66376	-	-	This study	0.712409	This study
Shaliu River, Northeastern Tibetan Plateau	HB09-37	2009-09-13	47.6	6.50302	20.78	0.24	This study	0.712389	This study
Shaliu River, Northeastern Tibetan Plateau	HB09-38	2009-09-20	63.7571	7.9366	-	-	This study	0.712377	This study
Shaliu River, Northeastern Tibetan Plateau	HB09-39	2009-09-27	32.3857	9.11538	20.44	0.1	This study	0.712387	This study
Shaliu River, Northeastern Tibetan Plateau	HB09-40	2009-10-04	20.8429	8.11128	-	-	This study	0.712387	This study
Shaliu River, Northeastern Tibetan Plateau	HB09-41	2009-10-11	19.3857	7.90475	-	-	This study	0.712338	This study
Shaliu River, Northeastern Tibetan Plateau	HB09-42	2009-10-18	16.5429	6.83039	20.71	0.25	This study	0.71238	This study
Shaliu River, Northeastern Tibetan Plateau	HB09-43	2009-10-25	13.3429	8.53532	-	-	This study	0.712323	This study
Shaliu River, Northeastern Tibetan Plateau	HB09-44	2009-11-01	11.6714	6.95782	-	-	This study	0.712398	This study
Shaliu River, Northeastern Tibetan Plateau	HB09-45	2009-11-08	9.69	8.27605	-	-	This study	0.712356	This study
Shaliu River, Northeastern Tibetan Plateau	HB09-46	2009-11-15	5.60143	7.50159	19.95	0.06	This study	0.712399	This study
Shaliu River, Northeastern Tibetan Plateau	HB09-47	2009-11-22	3.55286	7.51037	23.91	0.16	This study	0.71206	This study
Shaliu River, Northeastern Tibetan Plateau	HB09-48	2009-11-29	3.17571	7.46425	-	-	This study	0.712061	This study
Shaliu River, Northeastern Tibetan Plateau	HB09-49	2009-12-06	2.97857	5.19578	-	-	This study	0.712207	This study
Shaliu River, Northeastern Tibetan Plateau	HB09-50	2009-12-13	2.66286	5.1134	-	-	This study	0.712213	This study
Shaliu River, Northeastern Tibetan Plateau	HB09-51	2009-12-20	2.44857	6.05481	-	-	This study	0.712222	This study
Shaliu River, Northeastern Tibetan Plateau	HB09-52	2009-12-27	2.14857	5.30563	22.81	0.25	This study	0.712214	This study
Shaliu River, Northeastern Tibetan Plateau	HB09-53	2010-01-04	2.05625	5.23643	-	-	This study	0.712164	This study
Congo River	Congo_140110	2010-01-14	51880	0.770451	14.66	0.08	Henchiri et al., 2016
Congo River	Congo_180310	2010-03-18	39910	0.701041	18.79	0.12	Henchiri et al., 2016
Congo River	Congo_240510	2010-04-25	41260	0.6941	17.54	0.24	Henchiri et al., 2016
Congo River	Congo_130710	2010-07-13	34280	0.673277	20.61	0.1	Henchiri et al., 2016
Congo River	Congo_210910	2010-09-21	36300	0.610808	22.13	0.09	Henchiri et al., 2016
Congo River	Congo_251110	2010-11-25	51920	0.881507	16.16	0.17	Henchiri et al., 2016
Sampling during both dry and wet seasons
Columbia River
Cameron	R1	July, 2010, Dry season	-	0.1	21.1	Long-term external precision < ± 1‰	Liu et al., 2015
Milton	R2	July, 2010, Dry season	-	0.7	22.1	Long-term external precision < ± 1‰	Liu et al., 2015
N. Scapoose	R3	July, 2010, Dry season	-	1.6	14.9	Long-term external precision < ± 1‰	Liu et al., 2015
Silva	R4	July, 2010, Dry season	-	0.4	30.4	Long-term external precision < ± 1‰	Liu et al., 2015
Deschutes	R5	July, 2010, Dry season	-	4.7	12.2	Long-term external precision < ± 1‰	Liu et al., 2015
John Day	R6	July, 2010, Dry season	-	1.6	16.6	Long-term external precision < ± 1‰	Liu et al., 2015
Hay	R7	July, 2010, Dry season	-	3.2	20	Long-term external precision < ± 1‰	Liu et al., 2015
Wenas	R8	July, 2010, Dry season	-	0.7	20.2	Long-term external precision < ± 1‰	Liu et al., 2015
Cowiche	R9	July, 2010, Dry season	-	1.1	17	Long-term external precision < ± 1‰	Liu et al., 2015
Ahtanum	R10	July, 2010, Dry season	-	0.7	13	Long-term external precision < ± 1‰	Liu et al., 2015
Mill	R12	July, 2010, Dry season	-	0.9	10.6	Long-term external precision < ± 1‰	Liu et al., 2015
Asotin	R13	July, 2010, Dry season	-	1	9.3	Long-term external precision < ± 1‰	Liu et al., 2015
Cameron	R1	March, 2012, Wet season	-	0.1	17.4	Long-term external precision < ± 1‰	Liu et al., 2015
Milton	R2	March, 2012, Wet season	-	0.4	13	Long-term external precision < ± 1‰	Liu et al., 2015
N. Scapoose	R3	March, 2012, Wet season	-	0.9	8.8	Long-term external precision < ± 1‰	Liu et al., 2015
Silva	R4	March, 2012, Wet season	-	0.3	14	Long-term external precision < ± 1‰	Liu et al., 2015
Deschutes	R5	March, 2012, Wet season	-	3.5	12.5	Long-term external precision < ± 1‰	Liu et al., 2015
John Day	R6	March, 2012, Wet season	-	1.1	13.5	Long-term external precision < ± 1‰	Liu et al., 2015
Hay	R7	March, 2012, Wet season	-	2.9	18.8	Long-term external precision < ± 1‰	Liu et al., 2015
Wenas	R8	March, 2012, Wet season	-	0.5	21.6	Long-term external precision < ± 1‰	Liu et al., 2015
Cowiche	R9	March, 2012, Wet season	-	1.1	16.1	Long-term external precision < ± 1‰	Liu et al., 2015
Ahtanum	R10	March, 2012, Wet season	-	0.8	13.1	Long-term external precision < ± 1‰	Liu et al., 2015
Mill	R12	March, 2012, Wet season	-	0.7	10.9	Long-term external precision < ± 1‰	Liu et al., 2015
Asotin	R13	March, 2012, Wet season	-	0.7	8.9	Long-term external precision < ± 1‰	Liu et al., 2015
Gaizi River, Pamirs Plateau
Gaizi River, Pamirs Plateau	GZ-1	September, 2014, Wet season	-	5.27676	20.74	0.3	This study
Gaizi River, Pamirs Plateau	GZ-2	September, 2014, Wet season	-	2.73875	19.53	0.07	This study
Gaizi River, Pamirs Plateau	GZ-3	September, 2014, Wet season	-	9.33206	16.6235	0.30362	This study
Gaizi River, Pamirs Plateau	GZ-4	September, 2014, Wet season	-	9.59942	15.29	0.5	This study
Gaizi River, Pamirs Plateau	GZ-5	September, 2014, Wet season	-	8.07739	15.42	0.08	This study
Gaizi River, Pamirs Plateau	GZ-6	September, 2014, Wet season	-	10.7105	13.09	0.18	This study
Gaizi River, Pamirs Plateau	GZ-7	September, 2014, Wet season	-	10.376	12.86	0.64	This study
Gaizi River, Pamirs Plateau	GZ-8	September, 2014, Wet season	-	12.2167	12.15	0.08	This study
Gaizi River, Pamirs Plateau	GZ-9	September, 2014, Wet season	-	22.7115	10.3541	0.173165	This study
Gaizi River, Pamirs Plateau	GZ-10	September, 2014, Wet season	-	6.59003	12.31	0.04	This study
Gaizi River, Pamirs Plateau	GZ-1	April, 2016, Dry season	-	5.61192	22.94	0.17	This study
Gaizi River, Pamirs Plateau	GZ-2	April, 2016, Dry season	-	2.2844	20.2	0.23	This study
Gaizi River, Pamirs Plateau	GZ-3	April, 2016, Dry season	-	16.7364	17.93	0.3	This study
Gaizi River, Pamirs Plateau	GZ-4	April, 2016, Dry season	-	11.2132	16.82	0.4	This study
Gaizi River, Pamirs Plateau	GZ-5	April, 2016, Dry season	-	10.9399	16.89	0.16	This study
Gaizi River, Pamirs Plateau	GZ-6	April, 2016, Dry season	-	18.3517	13.88	0.05	This study
Gaizi River, Pamirs Plateau	GZ-7	April, 2016, Dry season	-	18.6985	14.83	0.1	This study
Gaizi River, Pamirs Plateau	GZ-8	April, 2016, Dry season	-	24.1376	13.11	0.03	This study
Gaizi River, Pamirs Plateau	GZ-9	April, 2016, Dry season	-	17.497	13.3	0.29	This study
Gaizi River, Pamirs Plateau	GZ-10	April, 2016, Dry season	-	13.1657	13.54	0.19	This study
Headwaters of the Ganges
Dudh Khosi (*) and its tributaries	S3*	2002/4/12, Dry season	-	5.27516	13.7	Long-term external precision < ± 0.9 ‰	Kısakűrek et al., 2005
Dudh Khosi (*) and its tributaries	S4	2002/4/12, Dry season	-	0.141596	20.6	Long-term external precision < ± 0.9 ‰	Kısakűrek et al., 2005
Dudh Khosi (*) and its tributaries	S1	2002/4/10, Dry season	-	0.162419	21.3	Long-term external precision < ± 0.9 ‰	Kısakűrek et al., 2005
Dudh Khosi (*) and its tributaries	S5	2002/4/13, Dry season	-	0.13535	22.2	Long-term external precision < ± 0.9 ‰	Kısakűrek et al., 2005
Indrawati (*) and its tributaries	S6*	2002/4/16, Dry season	-	0.978681	15.6	Long-term external precision < ± 0.9 ‰	Kısakűrek et al., 2005
Indrawati (*) and its tributaries	S7	2002/4/16, Dry season	-	1.37432	18.8	Long-term external precision < ± 0.9 ‰	Kısakűrek et al., 2005
Tributaries of the Bhote Khosi	S11	2002/4/17, Dry season	-	4.37283	18.2	Long-term external precision < ± 0.9 ‰	Kısakűrek et al., 2005
Tributaries of the Bhote Khosi	S9	2002/4/17, Dry season	-	1.19385	18.7	Long-term external precision < ± 0.9 ‰	Kısakűrek et al., 2005
Tributaries of the Bhote Khosi	S12	2002/4/17, Dry season	-	0.992563	25.9	Long-term external precision < ± 0.9 ‰	Kısakűrek et al., 2005
Dudh Khosi (*) and its tributaries	A15*(S3 repeat)	2002/10/14, Wet season	-	4.84482	11.2	Long-term external precision < ± 0.9 ‰	Kısakűrek et al., 2005
Dudh Khosi (*) and its tributaries	A16 (S4 repeat)	2002/10/14, Wet season	-	0.132573	16.7	Long-term external precision < ± 0.9 ‰	Kısakűrek et al., 2005
Dudh Khosi (*) and its tributaries	A17 (S1 repeat)	2002/10/14, Wet season	-	0.159643	17	Long-term external precision < ± 0.9 ‰	Kısakűrek et al., 2005
Dudh Khosi (*) and its tributaries	A18 (S5 repeat)	2002/10/15, Wet season	-	0.154784	19.3	Long-term external precision < ± 0.9 ‰	Kısakűrek et al., 2005
Indrawati (*) and its tributaries	A10*(S6 repeat)	2002/10/1, Wet season	-	0.560833	12.5	Long-term external precision < ± 0.9 ‰	Kısakűrek et al., 2005
Indrawati (*) and its tributaries	A11(S7 repeat)	2002/10/1, Wet season	-	2.69311	16.4	Long-term external precision < ± 0.9 ‰	Kısakűrek et al., 2005
Tributaries of the Bhote Khosi	A9 (S11 repeat)	2002/9/29, Wet season	-	1.06197	17.6	Long-term external precision < ± 0.9 ‰	Kısakűrek et al., 2005
Tributaries of the Bhote Khosi	A7 (S9 repeat)	2002/9/29, Wet season	-	0.596232	18.9	Long-term external precision < ± 0.9 ‰	Kısakűrek et al., 2005
Tributaries of the Bhote Khosi	A6 (S12 repeat)	2002/9/28, Wet season	-	0.688547	19.4	Long-term external precision < ± 0.9 ‰	Kısakűrek et al., 2005
Ganges-Brahmaputra-Meghna river system
Meghna River	M‐2	2011/1/17, Dry season	-	0.48587	23.8	Uncertainty < ± 0.3‰	Manaka et al., 2017
Ganges River	G‐3	2011/1/12, Dry season	-	2.98463	24.3	Uncertainty < ± 0.3‰	Manaka et al., 2017
Brahmaputra River	B‐3	2011/1/14, Dry season	-	3.74814	29.8	Uncertainty < ± 0.3‰	Manaka et al., 2017
G‐B‐M R. system	GBM‐1	2011/1/18, Dry season	-	2.56817	30.5	Uncertainty < ± 0.3‰	Manaka et al., 2017
G‐B	GB‐2	2011/1/17, Dry season	-	3.33168	30.4	Uncertainty < ± 0.3‰	Manaka et al., 2017
Meghna River	M‐2	2011/9/5, Wet season	-	0.27764	19.1	Uncertainty < ± 0.3‰	Manaka et al., 2017
Ganges River	G‐3	2011/9/7, Wet season	-	1.45761	22.5	Uncertainty < ± 0.3‰	Manaka et al., 2017
Brahmaputra River	B‐3	2011/9/6, Wet season	-	2.42935	22.2	Uncertainty < ± 0.3‰	Manaka et al., 2017
G‐B‐M R. system	GBM‐1	2011/9/8, Wet season	-	1.3882	25.7	Uncertainty < ± 0.3‰	Manaka et al., 2017
G‐B	GB‐2	2011/9/5, Wet season	-	1.80466	26.5	Uncertainty < ± 0.3‰	Manaka et al., 2017
Note: "-" means no data or not analysed
a The unit of the discharge is L/S
References
1 Hindshaw, R. S., Teisserenc, R., Le Dantec, T. & Tananaev, N. Seasonal change of geochemical sources and processes in the Yenisei River: A Sr, Mg and Li isotope study. Geochimica et Cosmochimica Acta 255, 222-236, doi:10.1016/j.gca.2019.04.015 (2019).
2 Lemarchand, E., Chabaux, F., Vigier, N., Millot, R. & Pierret, M.-C. Lithium isotope systematics in a forested granitic catchment (Strengbach, Vosges Mountains, France). Geochimica et Cosmochimica Acta 74, 4612-4628, doi:10.1016/j.gca.2010.04.057 (2010).
3 Gou, L.-F. et al. Li isotopes in the middle Yellow River: Seasonal variability, sources and fractionation. Geochimica et Cosmochimica Acta 248, 88-108, doi:10.1016/j.gca.2019.01.007 (2019).
4 Jin, Z. et al. Seasonal contributions of catchment weathering and eolian dust to river water chemistry, northeastern Tibetan Plateau: Chemical and Sr isotopic constraints. Journal of Geophysical Research 116, doi:10.1029/2011jf002002 (2011).
5 Henchiri, S., Gaillardet, J., Dellinger, M., Bouchez, J. & Spencer, R. G. M. Riverine dissolved lithium isotopic signatures in low-relief central Africa and their link to weathering regimes. Geophysical Research Letters 43, 4391-4399, doi:10.1002/2016gl067711 (2016).
6 Liu, X.-M., Wanner, C., Rudnick, R. L. & McDonough, W. F. Processes controlling δ7Li in rivers illuminated by study of streams and groundwaters draining basalts. Earth and Planetary Science Letters 409, 212-224, doi:10.1016/j.epsl.2014.10.032 (2015).
7 Kısakűrek, B., James, R. H. & Harris, N. B. W. Li and δ7Li in Himalayan rivers: Proxies for silicate weathering? Earth and Planetary Science Letters 237, 387-401, doi:10.1016/j.epsl.2005.07.019 (2005).
8 Manaka, T. et al. Downstream and seasonal changes of lithium isotope ratios in the Ganges‐Brahmaputra river system. Geochemistry, Geophysics, Geosystems 18, 3003-3015, doi:10.1002/2016gc006738 (2017).

## Sheet: Data 1b. Seasonal differences
Supplementary Data 1b: Differences of Lithium isotopes between dry and wet seasons from the Arctic to the equator.
River	Sample	Area	δ7Li dry	δ7Li wet	δ7Li dry-wet	References
		(km2)	(‰)	(‰)	(‰)
Yenisei River	YR2015_time-series	2440000	24.1	20.3	3.8	Hindshaw et al., 2019
Strengbach stream	RS-time-series	0.8	16.9	12.4	4.5	Lemarchand et al., 2010
Yellow River	Yellow_time-series	497552	21.5	16.9	4.6	Gou et al., 2019
Shaliu River, Northeastern Tibetan Plateau	Shaliu_time-series	1442	25.435	16.97	8.465	This study
Buha River, Northeastern Tibetan Plateau	Buha_time-series	14337	22.41	12	10.41	This study
Congo River	Congo_time-series	3700000	22.13	14.66	7.47	Henchiri et al., 2016
Columbia River
Cameron	R1	19.9	21.1	17.4	3.7	Liu et al., 2015
N. Scapoose	R3	72.78	14.9	8.8	6.1	Liu et al., 2015
Milton	R2	76.6	22.1	13	9.1	Liu et al., 2015
Silva	R4	33.15	30.4	14	16.4	Liu et al., 2015
Deschutes	R5	23791	12.2	12.5	-0.3	Liu et al., 2015
John Day	R6	20081	16.6	13.5	3.1	Liu et al., 2015
Hay	R7	240	20	18.8	1.2	Liu et al., 2015
Wenas	R8	86.2	20.2	21.6	-1.4	Liu et al., 2015
Cowiche	R9	142.3	17	16.1	0.9	Liu et al., 2015
Ahtanum	R10	68.1	13	13.1	-0.1	Liu et al., 2015
Mill	R12	151.5	10.6	10.9	-0.3	Liu et al., 2015
Asotin	R13	272.2	9.3	8.9	0.4	Liu et al., 2015
Gaizi River-Pamir Plateau
KL Tributary draining swale	GZ-1	360	22.94	20.74	2.2	This study
KXW tributary	GZ-2	550	20.2	19.53	0.67	This study
KXW middle section	GZ-3	780	17.93	16.6235	1.30645	This study
KXW tributary	GZ-4	53	16.82	15.29	1.53	This study
KXW tributary	GZ-5	170	16.89	15.42	1.47	This study
KXW downstream	GZ-6	1600	13.88	13.09	0.79	This study
KXW downstream	GZ-7	1800	14.83	12.86	1.97	This study
Gaizi upstream	GZ-8	3000	13.11	12.15	0.96	This study
Gaizi tributary	GZ-9	16	13.3	10.3541	2.94591	This study
Gaizi tributary	GZ-10	175	13.54	12.31	1.23	This study
Headwaters of the Ganges
Dudh Khosi (*) and its tributaries	S3*	1088	13.7	11.2	2.5	Kısakűrek et al., 2005
Indrawati (*) and its tributaries	S6*	800.4	15.6	12.5	3.1	Kısakűrek et al., 2005
Indrawati (*) and its tributaries	S7	474.9	18.8	16.4	2.4	Kısakűrek et al., 2005
Dudh Khosi (*) and its tributaries	S4	2.1	20.6	16.7	3.9	Kısakűrek et al., 2005
Dudh Khosi (*) and its tributaries	S1	46.1	21.3	17	4.3	Kısakűrek et al., 2005
Dudh Khosi (*) and its tributaries	S5	24	22.2	19.3	2.9	Kısakűrek et al., 2005
Tributaries of the Bhote Khosi	S12	11.7	25.9	19.4	6.5	Kısakűrek et al., 2005
Tributaries of the Bhote Khosi	S11	5.1	18.2	17.6	0.6	Kısakűrek et al., 2005
Tributaries of the Bhote Khosi	S9	67.5	18.7	18.9	-0.2	Kısakűrek et al., 2005
Ganges-Brahmaputra-Meghna River system
Ganges River	G‐3	980000	24.3	22.5	1.8	Manaka et al., 2017
Brahmaputra River	B‐3	670000	29.8	22.2	7.6	Manaka et al., 2017
G‐B	GB‐2	1650000	30.4	26.5	3.9	Manaka et al., 2017
Meghna River	M‐2	80000	23.8	19.1	4.7	Manaka et al., 2017
G‐B‐M R. system	GBM‐1	1730000	30.5	25.7	4.8	Manaka et al., 2017
References
1 Hindshaw, R. S., Teisserenc, R., Le Dantec, T. & Tananaev, N. Seasonal change of geochemical sources and processes in the Yenisei River: A Sr, Mg and Li isotope study. Geochimica et Cosmochimica Acta 255, 222-236, doi:10.1016/j.gca.2019.04.015 (2019).
2 Gou, L.-F. et al. Li isotopes in the middle Yellow River: Seasonal variability, sources and fractionation. Geochimica et Cosmochimica Acta 248, 88-108, doi:10.1016/j.gca.2019.01.007 (2019).
3 Henchiri, S., Gaillardet, J., Dellinger, M., Bouchez, J. & Spencer, R. G. M. Riverine dissolved lithium isotopic signatures in low-relief central Africa and their link to weathering regimes. Geophysical Research Letters 43, 4391-4399, doi:10.1002/2016gl067711 (2016).
4 Liu, X.-M., Wanner, C., Rudnick, R. L. & McDonough, W. F. Processes controlling δ7Li in rivers illuminated by study of streams and groundwaters draining basalts. Earth and Planetary Science Letters 409, 212-224, doi:10.1016/j.epsl.2014.10.032 (2015).
5 Kısakűrek, B., James, R. H. & Harris, N. B. W. Li and δ7Li in Himalayan rivers: Proxies for silicate weathering? Earth and Planetary Science Letters 237, 387-401, doi:10.1016/j.epsl.2005.07.019 (2005).
6 Manaka, T. et al. Downstream and seasonal changes of lithium isotope ratios in the Ganges‐Brahmaputra river system. Geochemistry, Geophysics, Geosystems 18, 3003-3015, doi:10.1002/2016gc006738 (2017).

## Sheet: Data 1c. Li flux calculation
Li concentrations and fluxes for large rivers.
River	Discharge	References	Li	References	Li flux
	(km3/yr)		(nmol/L)		(109 mol/yr)
Amazon	6930	Huh et al., 1998	96.5	Huh et al., 1998	0.668745
Congo	1230	Huh et al., 1998	103.123	Henchiri et al., 2016	0.126842
Brahmaputra	603	Huh et al., 1998	441.249	Manaka et al., 2017	0.266073
Ganges	450	Huh et al., 1998	317.303	Manaka et al., 2017	0.142786
Yenisei	620	Gaillardet et al., 1999	191.429	Hindshaw et al., 2019	0.118686
Yellow River	41	Gaillardet et al., 1999	2776.73	Gou et al., 2019	0.113846
Total					1.43698
Major world rivers					2.79
Proportion (%)					51.5046
References
1 Gaillardet, J., Dupré, B., Louvat, P. & Allègre, C. J. Global silicate weathering and CO2 consumption rates deduced from the chemistry of large rivers. Chemical Geology 159, 3-30, doi:10.1016/s0009-2541(99)00031-5 (1999).
2 Gou, L.-F. et al. Li isotopes in the middle Yellow River: Seasonal variability, sources and fractionation. Geochimica et Cosmochimica Acta 248, 88-108, doi:10.1016/j.gca.2019.01.007 (2019).
3 Henchiri, S., Gaillardet, J., Dellinger, M., Bouchez, J. & Spencer, R. G. M. Riverine dissolved lithium isotopic signatures in low-relief central Africa and their link to weathering regimes. Geophysical Research Letters 43, 4391-4399, doi:10.1002/2016gl067711 (2016).
4 Hindshaw, R. S., Teisserenc, R., Le Dantec, T. & Tananaev, N. Seasonal change of geochemical sources and processes in the Yenisei River: A Sr, Mg and Li isotope study. Geochimica et Cosmochimica Acta 255, 222-236, doi:10.1016/j.gca.2019.04.015 (2019).
5 Huh, Y., Chan, L.-H., Zhang, L. & Edmond, J. M. Lithium and its isotopes in major world rivers: implications for weathering and the oceanic budget. Geochimica et Cosmochimica Acta 62, 2039-2051, doi:10.1016/s0016-7037(98)00126-4 (1998).
6 Manaka, T. et al. Downstream and seasonal changes of lithium isotope ratios in the Ganges‐Brahmaputra river system. Geochemistry, Geophysics, Geosystems 18, 3003-3015, doi:10.1002/2016gc006738 (2017).
