# Supplementary material for: Hydrological control of river and seawater lithium isotopes
Source: Nat Commun. 2022 Jun 10;13:3359. doi: 10.1038/s41467-022-31076-y (PMC9187753; doi:10.1038/s41467-022-31076-y)
Supplement: Supplementary file 5 — Supplementary Data 2 [file 41467_2022_31076_MOESM5_ESM.xlsx]

## Sheet: Supplementary Data 2
Supplementary Data 2: Spatial Li isotopes of lowlands and mountain rivers.
River	Basin	Location/Gology	Area	Discharge	Runoff	References	Na	Li	δ7Li	Note	References	Li yield	Silicate weathering rate	References	Erosion rate	References	Note
			(km2)	(km3/yr)	(mm/yr)		(μmol/L)	(μmol/L)	(‰)			(moles/km2/yr)	(t/km2/yr)		(t/km2/yr)
Tropical Lowlands
Tapajós	Amazon	Guyana and Brazilian shields	490000	426.028	869.444	Dellinger et al. (2015)	33	0.038	15.3	average δ7Li	Dellinger et al. (2015)	33.0389	9.99861	Dellinger et al. (2015)	7.2	Dellinger et al. (2015)
Trombetas	Amazon	Guyana and Brazilian shields	250000	195.657	782.628	Dellinger et al. (2015)	35	0.037	8.95	average δ7Li	Dellinger et al. (2015)	28.9573	6.1	Dellinger et al. (2015)	6	Dellinger et al. (2015)
Urucara	Amazon	Guyana and Brazilian shields	150000	94.6728	631.152	Dellinger et al. (2015)	35	0.049	11.9		Dellinger et al. (2015)	30.9264	5.5	Dellinger et al. (2015)	9.5	Dellinger et al. (2015)
Rio Negro	Amazon	Shield, Black shales	691000	915.17	1324.41	Dellinger et al. (2015)	15	0.031	5.9		Dellinger et al. (2015)	41.0568	5.69498	Dellinger et al. (2015)	13.8929	Dellinger et al. (2015)
Orinoco above Ventuari	Orinoco	SW Guayana Shield	60000	126.23	2103.84	Edmond et al. (1996)	52.4	0.0736	19.2		Huh et al. (2001)	154.843	6.7954	Edmond et al. (1995, 1996)	24.2046	Edmond et al. (1995, 1996)
Ventuari	Orinoco	SW Guayana Shield	40000	94.6728	2366.82	Edmond et al. (1996)	58	0.0774	13.5		Huh et al. (2001)	183.192	13.0175	Edmond et al. (1995, 1996)	34.9825	Edmond et al. (1995, 1996)
Parguaza	Orinoco	Guayana Shield	5400	12.623	2337.6	Edmond et al. (1996)	19.7	0.0707	6.6		Huh et al. (2001)	165.268	9.63091	Edmond et al. (1995, 1996)	55.3691	Edmond et al. (1995, 1996)
Caura bl Tiquire	Orinoco	Guayana Shield	50000	85.2055	1704.11	Edmond et al. (1996)	53.5	0.0566	22.8		Huh et al. (2001)	96.4526	15.4	Mora et al. (2010)	22	Lewis et al. (1987)
Caroni @ Ordaz	Orinoco	Guayana Shield, Black shales	93000	129.386	1391.25	Edmond et al. (1996)	21.3	0.0271	17.3		Huh et al. (2001)	37.7028	4.17375	Edmond et al. (1995, 1996)	18.1	Edmond et al. (1995, 1996)
Motaba	Congo	Organic-rich waters	-	-	-	-	6	0.033	5.62		Henchiri et al. (2016)	-	-		-
Sangha	Congo	Organic-rich waters	211120	70.0579	328.91	Laraque et al. (2009)	25	0.111	5.7		Henchiri et al. (2016)	36.509	3.2	Gaillardet et al. (1995)	8.52	Laraque et al. (2009)
Oubangui	Congo	Tropical lateritic regions	553000	100.984	182.612	Laraque et al. (2009)	52	0.058	25.15		Henchiri et al. (2016)	10.5915	4	Gaillardet et al. (1995)	4.22	Laraque et al. (2009)
Middle-high latitude (MHL) Lowlands
Yellowknife River (CAN96-31)	Machenzie	Canadian Shield	16300	1.164	71.411	Millot et al. (2010)	62	0.17	26.9		Millot et al. (2010)	12.1399	0.25	Millot et al. (2002)	2.4	Millot et al. (2002)
Yellowknife (CAN99-90)	Machenzie	Canadian Shield	16300	1.164	71.411	Millot et al. (2010)	74	0.19	29		Millot et al. (2010)	13.5681	0.28	Millot et al. (2002)	2.4	Millot et al. (2002)
Wecho River (CAN99-84)	Machenzie	Canadian Shield	3400	0.306	90	Millot et al. (2010)	75	0.2	26		Millot et al. (2010)	18	0.35	Millot et al. (2002)	2.4	Millot et al. (2002)
Wopmay River (CAN99-86)	Machenzie	Canadian Shield	-	-	115	Millot et al. (2010)	35	0.07	25.2		Millot et al. (2010)	8.05	0.3	Millot et al. (2002)	2.4	Millot et al. (2002)
Lena @ mouth	Siberian Rivers	Platform, Shield	2430000	528.6	217.5	Ye et al. (2009)	176	0.2065	21.4	average δ7Li	Huh et al. (1998) & Murphy et al., (2019)	44.9138	2.16867	Gaillardet et al., (1999)	8.23045	Milliman and Farnsworth (2011)
Yana @ mouth	Siberian Rivers	Verkhoyansk Foldbelt	240000	32	133.333	Milliman and Farnsworth (2011)	54.9	0.101	27.9		Huh et al. (1998)	13.4667	0.71	Gaillardet et al., (1999)	12.5	Milliman and Farnsworth (2011)
Indigirka	Siberian Rivers	Mesozoic accretionary structure	360000	55	152.778	Milliman and Farnsworth (2011)	48.1	0.122	25.5		Huh et al. (1998)	18.6389	1.01	Gaillardet et al., (1999)	30.5556	Milliman and Farnsworth (2011)
Kolyma headwater	Siberian Rivers	Accretionary zone	-	-	-		78	0.123	20.5		Huh et al. (1998)	-	-		-
Yenessei	Siberian Rivers	Siberian Craton	2540000	620	244.094	Milliman and Farnsworth (2011)	237.388	0.144108	22.4192	Flux-weighted average δ7Li	Hindshaw et al. (2019)	35.1759	3.74517	Gaillardet et al., (1999)	1.61417	Milliman and Farnsworth (2011)
Selenga	Baikal Rivers	Acid Intrusions	447000	28.7	64.2058	Chalov et al. (2014)	307	0.49	30.8216		Huh et al. (1998)	31.4609	-		5.59284	Chalov et al. (2014)
Upper Angara	Baikal Rivers	Rift, Acid Intrusions	21400	8.54	399.065	Potemkina et al. (2019)	38.1	0.157	26.9049		Huh et al. (1998)	62.6533	-		19.2056	Potemkina et al. (2019)	Erosion rate values pre-1970
Barguzin	Baikal Rivers	Acid Intrusions	21000	3.93	187.143	Potemkina et al. (2019)	93.95	0.25	26.8	average δ7Li	Huh et al. (1998)	46.7857	-		7.09524	Potemkina et al. (2019)	Erosion rate values pre-1970
Turka	Baikal Rivers	Acid Intrusions	5870	1.56526	266.654	https://en.wikipedia.org/wiki/Turka_(Lake_Baikal)	103	0.266	25.7462		Huh et al. (1998)	70.9299	-		-
GR1	Greenland rivers	Precambrian shield	-	-	-		11.6	0.0491	25.4		Wimpenny et al. (2010)	-	-		-
GR2	Greenland rivers	Precambrian shield	-	-	-		29.9	0.0687	26.6		Wimpenny et al. (2010)	-	-		-
GR3	Greenland rivers	Precambrian shield	-	-	-		2.99	0.0143	13.5		Wimpenny et al. (2010)	-	-		-
GR4	Greenland rivers	Precambrian shield	-	-	-		32.2	0.0753	25.3		Wimpenny et al. (2010)	-	-		-
GR5	Greenland rivers	Precambrian shield	-	-	-		30.2	0.0675	26.7		Wimpenny et al. (2010)	-	-		-
GR7	Greenland rivers	Precambrian shield	-	-	-		35.4	0.0912	25.6		Wimpenny et al. (2010)	-	-		-
GR8	Greenland rivers	Precambrian shield	-	-	-		37.7	0.0916	25.4		Wimpenny et al. (2010)	-	-		-
GR9	Greenland rivers	Precambrian shield	-	-	-		8.01	0.0314	25.9		Wimpenny et al. (2010)	-	-		-
GR10	Greenland rivers	Precambrian shield	-	-	-		2000	1.81	30.4		Wimpenny et al. (2010)	-	-		-
GR11	Greenland rivers	Precambrian shield	-	-	-		99.1	0.0506	27.1		Wimpenny et al. (2010)	-	-		-
GR12	Greenland rivers	Precambrian shield	-	-	-		539	0.569	36.5		Wimpenny et al. (2010)	-	-		-
GR13	Greenland rivers	Precambrian shield	-	-	-		136	0.0828	30.8		Wimpenny et al. (2010)	-	-		-
GR14	Greenland rivers	Precambrian shield	-	-	-		362	0.0143	24.5		Wimpenny et al. (2010)	-	-		-
GR15	Greenland rivers	Precambrian shield	-	-	-		171	0.195	29.3		Wimpenny et al. (2010)	-	-		-
Mountains
Coroico	Amazon	Andes	5353	8.20498	1532.78	Dellinger et al. (2015)	62	0.87	7.32294		Dellinger et al. (2015)	1333.52	19.2211	Dellinger et al. (2015)	1500	Dellinger et al. (2015)
Tipuani	Amazon	Andes	1540	1.16763	758.202	Dellinger et al. (2015)	31	0.68	5.33298		Dellinger et al. (2015)	515.577	6.90512	Dellinger et al. (2015)	-	Dellinger et al. (2015)
Challana	Amazon	Andes	1762	3.28199	1862.65	Dellinger et al. (2015)	37	0.87	3.76		Dellinger et al. (2015)	1620.51	18.8057	Dellinger et al. (2015)	-	Dellinger et al. (2015)
Mapiri	Amazon	Andes	10900	12.623	1158.08	Dellinger et al. (2015)	44	0.8	8.46679		Dellinger et al. (2015)	926.462	11.9115	Dellinger et al. (2015)	3900	Dellinger et al. (2015)
Alto Beni	Amazon	Andes	21197	23.6682	1116.58	Dellinger et al. (2015)	282	1.62	13.3665		Dellinger et al. (2015)	1808.86	29.4657	Dellinger et al. (2015)	3800	Dellinger et al. (2015)
Jinshajiang	Changjiang	Tibetan Plateau, upstream Changjiang at Panzihua	259177	54.8787	211.742	Ma et al. (2020)		4.57	8.65	average δ7Li	Wang et al. (2015); Ma et al. (2020)	967.661	3.14815	Ma et al. (2020)	123.5	Ma et al. (2020), Wang et al., (2015)
Yalongjiang	Changjiang	Tibetan Plateau, upstream Changjiang at Panzihua	128363	55.1942	429.986	Ma et al. (2020)		0.726	15.95	average δ7Li	Wang et al. (2015); Ma et al. (2020)	312.17	5.5014	Ma et al. (2020)	91.5632	Ma et al. (2020)
Lancang Jiang	Mekong	Tibetan Plateau, upstream Mekong	89000	29.6326	332.95	Wu et al., (2008)		5.7	9	average δ7Li	Liu et al. (2011)	1897.82	4.1	Wu et al., (2008)	261	He et al., (2018)	Average 265 t/km2/yr at Jiuzhou station during 1965-1990 from Huang, (1996)
Nu Jiang	Salween	Tibetan Plateau, upstream Salween	110000	52.5434	477.667	Wu et al., (2008)		2.92	8.07	average δ7Li	Liu et al. (2011)	1394.79	5.9	Wu et al., (2008)	368.51	Liu et al., (2013)	Daojieba hydrological station with data from 1964-2011.
Taramakau	New Zealand	New zealand Alps	1000	4.8	4800	Milliman and Farnsworth, (2011)	47.7	0.136	24.5		Pogge von Strandmann et al., (2015)	652.8	-		2200	Milliman and Farnsworth, (2011)
Poerua	New Zealand	New zealand Alps	-	-	-		10.6	0.386	13.2		Pogge von Strandmann et al., (2015)	-	-		-
Haast	New Zealand	New zealand Alps	-	-	-		15.5	0.0446	23.6		Pogge von Strandmann et al., (2015)	-	-		-
Haast	New Zealand	New zealand Alps	930	6	6451.61	Milliman and Farnsworth, (2011)	28.1	0.124	18.7		Pogge von Strandmann et al., (2015)	800	25	Lyons et al., (2005)	6344.09	Milliman and Farnsworth, (2011)
Whataroa	New Zealand	New zealand Alps	590	-	9526	Milliman and Farnsworth, (2011)	33.7	0.539	7.6		Pogge von Strandmann et al., (2015)	5134.51	35	Lyons et al., (2005)	8135.59	Milliman and Farnsworth, (2011)
Marsyangdi - Modi Khola	Ganges	Headwaters of the Ganges at Himalayas	1946		560	Wolff-Boenisch (2009)	61.325	0.457734	14.357	average δ7Li	Kısakűrek et al., (2005)	256.331	5.6	Wolff-Boenisch (2009)	740	Wolff-Boenisch (2009)
Bhagirathi	Ganges	Headwaters of the Ganges at Himalayas	7800	8.3	1064.1	Tripathy and Singh (2010)	49	0.465418	10.9		Pogge von Strandmann et al., (2017)	495.252	11.1	Tripathy and Singh (2010)	907	Chakrapani and Saini (2009)
Alaknanda	Ganges	Headwaters of the Ganges at Himalayas	11800	14.1	1194.92	Tripathy and Singh (2010)	48	0.329971	10.7		Pogge von Strandmann et al., (2017)	394.288	12.2	Tripathy and Singh (2010)	863	Chakrapani and Saini (2009)
Yukon@Dawson (CAN96-4)a	Yukon	Western Rocky & Mackenzie Mountains,upstream Yukong	-	-	305.667	Millot et al., (2003)	98	0.32	17.9		Millot et al. (2010)	97.8133	-		-
Fraser (CAN99-21)	Fraser	Western Rocky & Mackenzie Mountains, upstream Fraser	-	-	-		24	0.11	17.5		Millot et al. (2010)	-	-		-
Peel @ Fort McPherson (CAN96-5)	Mackenzie	Rocky & Mackenzie Mountains	70600	21.65	306.657	Millot et al. (2010)	167	0.71	13.3		Millot et al. (2010)	217.727	1.73	Millot et al., (2003)	294.618	Carson et al. (1998)
Athabasca@Hinton (CAN99-5)	Mackenzie	Rocky & Mackenzie Mountains, upstream Athabasca	9780	5.46	558	Millot et al. (2010)	98	0.45	15.4		Millot et al. (2010)	251.1	0.49	Millot et al., (2003)	-
Liard (CAN96-21 and 99-56)	Mackenzie	Rocky & Mackenzie Mountains, upstream Liard	33400	11.71	351	Millot et al. (2010)	48	0.275	15.6	average δ7Li	Millot et al. (2010)	96.525	0.79	Millot et al., (2003)	-
Toad (CAN99-60)	Mackenzie	Rocky & Mackenzie Mountains, upstream Toad	2570	1.37	532	Millot et al. (2010)	42	0.5	15.8		Millot et al. (2010)	266	0.55	Millot et al., (2003)	-
Racing (CAN96-19 and 99-14)	Mackenzie	Rocky & Mackenzie Mountains, upstream Toad	1900	2.3	1209	Millot et al. (2010)	30	0.395	12.6	average δ7Li	Millot et al. (2010)	477.555	0.65	Millot et al., (2003)	-
Peace@Hudson’s Hope (CAN99-74)	Mackenzie	Rocky & Mackenzie Mountains, upstream Peace	69900	34.71	497	Millot et al. (2010)	49	0.18	17		Millot et al. (2010)	89.46	0.89	Millot et al. (2003)	-
a Average runoff from the upstream three tributaries of the Pelly, Stewart and Carmacks draining similar geomorphic setting.
"-" no available data.
References:
1 Chakrapani, G. J. & Saini, R. K. Temporal and spatial variations in water discharge and sediment load in the Alaknanda and Bhagirathi Rivers in Himalaya, India. Journal of Asian Earth Sciences 35, 545-553, doi:https://doi.org/10.1016/j.jseaes.2009.04.002 (2009).
2 Dellinger, M. et al. Riverine Li isotope fractionation in the Amazon River basin controlled by the weathering regimes. Geochimica et Cosmochimica Acta 164, 71-93, doi:10.1016/j.gca.2015.04.042 (2015).
3 Edmond, J. M., Palmer, M. R., Measures, C. I., Brown, E. T. & Huh, Y. Fluvial geochemistry of the eastern slope of the northeastern Andes and its foredeep in the drainage of the Orinoco in Colombia and Venezuela. Geochimica et Cosmochimica Acta 60, 2949-2974, doi:10.1016/0016-7037(96)00142-1 (1996).
4 Edmond, J. M., Palmer, M. R., Measures, C. I., Grant, B. & Stallard, R. F. The fluvial geochemistry and denudation rate of the Guayana Shield in Venezuela, Colombia, and Brazil. Geochimica et Cosmochimica Acta 59, 3301-3325, doi:10.1016/0016-7037(95)00128-m (1995).
5 Gaillardet, J., Dupré, B. & Allègre, C. J. A global geochemical mass budget applied to the Congo basin rivers: Erosion rates and continental crust composition. Geochimica et Cosmochimica Acta 59, 3469-3485, doi:10.1016/0016-7037(95)00230-w (1995).
6 Gaillardet, J., Dupré, B., Louvat, P. & Allègre, C. J. Global silicate weathering and CO2 consumption rates deduced from the chemistry of large rivers. Chemical Geology 159, 3-30, doi:10.1016/s0009-2541(99)00031-5 (1999).
7 Henchiri, S., Gaillardet, J., Dellinger, M., Bouchez, J. & Spencer, R. G. M. Riverine dissolved lithium isotopic signatures in low-relief central Africa and their link to weathering regimes. Geophysical Research Letters 43, 4391-4399, doi:10.1002/2016gl067711 (2016).
8 Hindshaw, R. S., Teisserenc, R., Le Dantec, T. & Tananaev, N. Seasonal change of geochemical sources and processes in the Yenisei River: A Sr, Mg and Li isotope study. Geochimica et Cosmochimica Acta 255, 222-236, doi:10.1016/j.gca.2019.04.015 (2019).
9 Huang, Y. Suspended sediment transport flux and its variation of the Lancang Jiang at Yunnan section. Yangtze River 27, 33-35. (1996).
10 Huh, Y., Chan, L.-H. & Edmond, J. M. Lithium isotopes as a probe of weathering processes: Orinoco River. Earth and Planetary Science Letters 194, 189-199, doi:10.1016/s0012-821x(01)00523-4 (2001).
11 Huh, Y., Chan, L.-H., Zhang, L. & Edmond, J. M. Lithium and its isotopes in major world rivers: implications for weathering and the oceanic budget. Geochimica et Cosmochimica Acta 62, 2039-2051, doi:10.1016/s0016-7037(98)00126-4 (1998).
12 Kısakűrek, B., James, R. H. & Harris, N. B. W. Li and δ7Li in Himalayan rivers: Proxies for silicate weathering? Earth and Planetary Science Letters 237, 387-401, doi:10.1016/j.epsl.2005.07.019 (2005).
13 Laraque, A., Bricquet, J. P., Pandi, A. & Olivry, J. C. A review of material transport by the Congo River and its tributaries. Hydrological Processes 23, 3216-3224, doi:10.1002/hyp.7395 (2009).
14 Lewis, W. M., Hamilton, S. K., Jones, S. L. & Runnels, D. D. Major element chemistry, weathering and element yields for the Caura River drainage, Venezuela. Biogeochemistry 4, 159-181, doi:10.1007/bf02180153 (1987).
15 Liu, C.-Q., Zhao, Z.-Q., Wang, Q. & Gao, B. Isotope compositions of dissolved lithium in the rivers Jinshajiang, Lancangjiang, and Nujiang: Implications for weathering in Qinghai-Tibet Plateau. Applied Geochemistry 26, S357-S359, doi:10.1016/j.apgeochem.2011.03.059 (2011).
16 Liu, X., He, D. Temporal and spatial distribution and its change trend of suspended sediment transport in the Nujiang River Basin. ACTA GEOGRAPHICA SINICA 68, 365-371, (2013).
17 Lyons, W. B., Carey, A. E., Hicks, D. M. & Nezat, C. A. Chemical weathering in high-sediment-yielding watersheds, New Zealand. Journal of Geophysical Research: Earth Surface 110, doi:10.1029/2003jf000088 (2005).
18 Ma, T. et al. Lithium isotope compositions of the Yangtze River headwaters: weathering in high-relief catchments. Geochimica et Cosmochimica Acta, doi:10.1016/j.gca.2020.03.029 (2020).
19 Milliman, J. D. & Farnsworth, K. L. River Discharge to the Coastal Ocean: A Global Synthesis. (Cambridge University Press, 2011).
20 Millot, R., Gaillardet, J. é., Dupré, B. & Allègre, C. J. Northern latitude chemical weathering rates: clues from the Mackenzie River Basin, Canada. Geochimica et Cosmochimica Acta 67, 1305-1329, doi:10.1016/s0016-7037(02)01207-3 (2003).
21 Millot, R., Gaillardet, J., Dupré, B. & Allègre, C. J. The global control of silicate weathering rates and the coupling with physical erosion: new insights from rivers of the Canadian Shield. Earth and Planetary Science Letters 196, 83-98, doi:10.1016/s0012-821x(01)00599-4 (2002).
22 Millot, R., Vigier, N. & Gaillardet, J. Behaviour of lithium and its isotopes during weathering in the Mackenzie Basin, Canada. Geochimica et Cosmochimica Acta 74, 3897-3912, doi:10.1016/j.gca.2010.04.025 (2010).
23 Mora, A., Alfonso, J. A., Baquero, J. C., Balza, L. & Pisapia, D. Caura River basin: Weathering rates, CO2consumption, and chemistry of major and trace elements in an Orinoco River tributary coming from the Precambrian Guayana Shield, Venezuela. Geochemistry, Geophysics, Geosystems 11, n/a-n/a, doi:10.1029/2010gc003209 (2010).
24 Murphy, M. J. et al. Tracing silicate weathering processes in the permafrost-dominated Lena River watershed using lithium isotopes. Geochimica et Cosmochimica Acta 245, 154-171, doi:10.1016/j.gca.2018.10.024 (2019).
25 Pogge von Strandmann, P. A. E. & Henderson, G. M. The Li isotope response to mountain uplift. Geology 43, 67-70, doi:10.1130/g36162.1 (2015).
26 Pogge von Strandmann, P. A. E., Frings, P. J. & Murphy, M. J. Lithium isotope behaviour during weathering in the Ganges Alluvial Plain. Geochimica et Cosmochimica Acta 198, 17-31, doi:10.1016/j.gca.2016.11.017 (2017).
27 Potemkina, T., Sutyrina, E. & Potemkin, V. Changing of the riverine sediment load supply into Lake Baikal: The natural and anthropogenic causes (Russia). Quaternary International 524, 57-66, doi:10.1016/j.quaint.2019.04.027 (2019).
28 R. Chalov, S. et al. Spatio-temporal variation of sediment transport in the Selenga River Basin, Mongolia and Russia. Environmental Earth Sciences 73, 663-680, doi:10.1007/s12665-014-3106-z (2014).
29 Tripathy, G. R. & Singh, S. K. Chemical erosion rates of river basins of the Ganga system in the Himalaya: Reanalysis based on inversion of dissolved major ions, Sr, and87Sr/86Sr. Geochemistry, Geophysics, Geosystems 11, n/a-n/a, doi:10.1029/2009gc002862 (2010).
30 Wang, Q.-L. et al. Behavior of lithium isotopes in the Changjiang River system: Sources effects and response to weathering and erosion. Geochimica et Cosmochimica Acta 151, 117-132, doi:10.1016/j.gca.2014.12.015 (2015).
31 Wimpenny, J. et al. Glacial effects on weathering processes: New insights from the elemental and lithium isotopic composition of West Greenland rivers. Earth and Planetary Science Letters 290, 427-437, doi:10.1016/j.epsl.2009.12.042 (2010).
32 Wolff-Boenisch, D., Gabet, E. J., Burbank, D. W., Langner, H. & Putkonen, J. Spatial variations in chemical weathering and CO2 consumption in Nepalese High Himalayan catchments during the monsoon season. Geochimica et Cosmochimica Acta 73, 3148-3170, doi:10.1016/j.gca.2009.03.012 (2009).
33 Wu, W., Xu, S., Yang, J. & Yin, H. Silicate weathering and CO2 consumption deduced from the seven Chinese rivers originating in the Qinghai-Tibet Plateau. Chemical Geology 249, 307-320, doi:10.1016/j.chemgeo.2008.01.025 (2008).
34 Ye, B., Yang, D., Zhang, Z. & Kane, D. L. Variation of hydrological regime with permafrost coverage over Lena Basin in Siberia. Journal of Geophysical Research 114, doi:10.1029/2008jd010537 (2009).
