# Supplementary material for: Hydrological control of river and seawater lithium isotopes
Source: Nat Commun. 2022 Jun 10;13:3359. doi: 10.1038/s41467-022-31076-y (PMC9187753; doi:10.1038/s41467-022-31076-y)
Supplement: Supplementary file 6 — Supplementary Data 3 [file 41467_2022_31076_MOESM6_ESM.xlsx]

## Sheet: Supplementary Data 3
Supplementary Data 3: Seasonal variations of riverine 87Sr/86Sr ratios from the tropicals to the Arctic.
Sampling site	River Basin	Maximum 87Sr/86Sr	Season	Minimum 87Sr/86Sr	Season	Δ87Sr/86Sr	References
						(Δdry-wet)
Siberian-Kochechumo River	Siberia	0.70818	dry	0.70772	wet	0.00046	Bagard et al., 2011
Buha-Tibetan Plateau	Tibetan Plateau	0.711169	dry	0.710645	wet	0.000524	Jin et al., 2011
Yangtze River at Datong	Yangtze River	0.710965	dry	0.710125	wet	0.00084	Luo et al., 2014
Chindwin River at Monywa	Chindwin River	0.709349	dry	0.7085	wet	0.000849	Chapman et al., 2015
Irrawaddy River at Hinthada	Irrawaddy River	0.710816	dry	0.709853	wet	0.000962167	Chapman et al., 2015
Congo River at Kinshasa	Congo River	0.719412	dry	0.718215	wet	0.001197	Henchiri et al., 2016
Minjiang at Weizhou	Minjiang, tributary of Yangtze River	0.713791	dry	0.712198	wet	0.00159237	Jin et al., 2016
Marsyandi at Chame (2002) -Himalaya TSS river	Himalayan rivers	0.71945	dry	0.71623	wet	0.00322	Tipper et al., 2006
Irrawaddy River at Myitkyina	Irrawaddy River	0.717635	dry	0.712769	wet	0.004866	Chapman et al., 2015
Dudh(2003)-Himalaya HHCS river	Himalayan rivers	0.7283	dry	0.72212	wet	0.00618	Tipper et al., 2006
Glacial streams in Switzerland-A	Swizerland	0.7268	dry	0.72064	wet	0.00616	Hindshaw et al., 2011
Fraser River in Canada	Canada	0.71381	wet	0.7087	dry	-0.00511	Voss et al., 2014
Chene River in Alaska	Alaska	0.726227	wet	0.721205	dry	-0.005022	Douglas et al., 2013
Chene River in Alaska	Alaska	0.725155	wet	0.720293	dry	-0.004862	Douglas et al., 2013
Xijiang River at Guiping, South China	Main tributary of Pearl River	0.710336	wet	0.708487	dry	-0.001849	Wei et al., 2013
Salween River at Hpa-An	Salween River	0.715552	wet	0.713972	dry	-0.00158	Chapman et al., 2015
Amazon River at Óbidos	Amazon River	0.71233	wet	0.71093	dry	-0.0014	Santos et al., 2014
Yenisei River draining to the Arctic	Yeniser River	0.70903	wet	0.708877	dry	-0.000153	Hindshaw et al., 2019
References
1 Bagard, M.-L. et al. Seasonal variability of element fluxes in two Central Siberian rivers draining high latitude permafrost dominated areas. Geochimica et Cosmochimica Acta 75, 3335-3357, doi:10.1016/j.gca.2011.03.024 (2011).
2 Jin, Z. et al. Seasonal contributions of catchment weathering and eolian dust to river water chemistry, northeastern Tibetan Plateau: Chemical and Sr isotopic constraints. Journal of Geophysical Research 116, doi:10.1029/2011jf002002 (2011).
3 Luo, C. et al. Tracing Sr isotopic composition in space and time across the Yangtze River basin. Chemical Geology 388, 59-70, doi:10.1016/j.chemgeo.2014.09.007 (2014).
4 Chapman, H., Bickle, M., Thaw, S. H. & Thiam, H. N. Chemical fluxes from time series sampling of the Irrawaddy and Salween Rivers, Myanmar. Chemical Geology 401, 15-27, doi:10.1016/j.chemgeo.2015.02.012 (2015).
5 Henchiri, S., Gaillardet, J., Dellinger, M., Bouchez, J. & Spencer, R. G. M. Riverine dissolved lithium isotopic signatures in low-relief central Africa and their link to weathering regimes. Geophysical Research Letters 43, 4391-4399, doi:10.1002/2016gl067711 (2016).
6 Jin, Z. et al. Seismically enhanced solute fluxes in the Yangtze River headwaters following the A.D. 2008 Wenchuan earthquake. Geology 44, 47-50, doi:10.1130/g37246.1 (2016).
7 Tipper, E. T. et al. The short term climatic sensitivity of carbonate and silicate weathering fluxes: Insight from seasonal variations in river chemistry. Geochimica et Cosmochimica Acta 70, 2737-2754, doi:10.1016/j.gca.2006.03.005 (2006).
8 Hindshaw, R. S., Reynolds, B. C., Wiederhold, J. G., Kretzschmar, R. & Bourdon, B. Calcium isotopes in a proglacial weathering environment: Damma glacier, Switzerland. Geochimica et Cosmochimica Acta 75, 106-118, doi:10.1016/j.gca.2010.09.038 (2011).
9 Voss, B. M. et al. Tracing river chemistry in space and time: Dissolved inorganic constituents of the Fraser River, Canada. Geochimica et Cosmochimica Acta 124, 283-308, doi:10.1016/j.gca.2013.09.006 (2014).
10 Douglas, T. A., Blum, J. D., Guo, L., Keller, K. & Gleason, J. D. Hydrogeochemistry of seasonal flow regimes in the Chena River, a subarctic watershed draining discontinuous permafrost in interior Alaska (USA). Chemical Geology 335, 48-62, doi:10.1016/j.chemgeo.2012.10.045 (2013).
11 Wei, G. et al. Seasonal changes in the radiogenic and stable strontium isotopic composition of Xijiang River water: Implications for chemical weathering. Chemical Geology 343, 67-75, doi:10.1016/j.chemgeo.2013.02.004 (2013).
12 Santos, R. V. et al. Source area and seasonal87Sr/86Sr variations in rivers of the Amazon basin. Hydrological Processes 29, 187-197, doi:https://doi.org/10.1002/hyp.10131 (2014).
13 Hindshaw, R. S., Teisserenc, R., Le Dantec, T. & Tananaev, N. Seasonal change of geochemical sources and processes in the Yenisei River: A Sr, Mg and Li isotope study. Geochimica et Cosmochimica Acta 255, 222-236, doi:10.1016/j.gca.2019.04.015 (2019).
